# Supplementary material for: Ocean acidification causes fundamental changes in the cellular metabolism of the Arctic copepod Calanus glacialis as detected by metabolomic analysis
Source: Sci Rep. 2022 Dec 23;12:22223. doi: 10.1038/s41598-022-26480-9 (PMC9789029; doi:10.1038/s41598-022-26480-9)
Supplement: Supplementary file 1 — Supplementary Information. [file 41598_2022_26480_MOESM1_ESM.xlsx]

## Sheet: info
The data in this file are the normalised and transformed raw data used in the plots of regressions (fig 5-7). These data were also used for input in the MetPA analyses (fig. 4).

## Sheet: stage CIV
ph(T)	ATP	ADP	AMP	NAD	Glucose	Lactate	Pyruvate	Fumarate	Succinate	Malate	a-ketoglutaric_acid	8-Oxo-2-dexyguanosine	Alanine	Aspartate	Betaine	Cystine	Glutamate	Methionine	Phospho-L-Arginine	Proline	Sarcosine	Serine	Threonine	Tyrosine	Valine	Aminobutyric acid	a-Aminoadipic_acid	Caproic_acid	Caprylic_acid	Capric_acid	Undecylic_acid	Lauric_acid	Tridecylic_acid	Myristic_acid	Myristoleic_acid	Pentadecylic_acid	Ginkgoic_acid	Palmitic_acid	Palmitoleic_acid	Elaidic_acid	Margaric_acid	Stearic_acid	Linolelaidic_acid	Arachidic_acid	Eicosenoic_acid	Eicosapentaenoic_acid	Erucic_acid	Docosahexaenoic_acid	a-Glycerophosphate
8.02	0.797131	0.302833	-0.542331	2.27364	-2.13419	2.57173	-1.21227	-2.58286	-2.41638	-2.78346	-1.2695	-1.20003	-1.311	1.16569	-0.165559	0.318293	-0.474195	-0.794431	1.13729	-0.406399	-1.30949	3.07137	1.23711	0.0085919	-0.415249	-2.43045	-1.47587	1.71753	-1.53869	-0.875581	-0.707195	0.135707	0.195942	1.89699	1.13971	2.36802	1.15608	1.78377	1.31724	-0.292763	2.90115	1.23488	0.115458	0.444394	-1.20589	-1.82583	-2.74475	-1.52965	-1.39547
8.02	-1.28767	-0.9395	1.00709	-1.44114	-1.05856	0.963521	0.569786	-0.2456	-0.235266	-0.0507063	0.00402388	-0.463178	-1.43063	0.0934258	1.45217	1.67206	-0.131685	1.36011	-0.188734	-0.805011	-1.42809	0.609466	0.775035	0.0132692	1.44499	-0.57101	-0.200074	0.992041	0.148021	0.859947	0.426906	0.281887	-0.871086	1.00241	-0.47703	0.130896	-0.610278	0.795433	-0.776375	-0.214039	-0.156421	1.39789	-1.63344	0.643838	-1.13905	-1.15379	-0.920946	-0.61368	0.0994589
7.8	0.135284	-0.186482	0.573945	-0.959203	-0.86916	1.10833	-0.635798	0.195288	-0.068965	-0.0214185	-0.0907203	0.541226	0.864201	1.1949	0.077398	-0.117472	-1.03458	-0.131655	0.0409759	0.429146	0.861237	1.02713	0.0628817	-0.551172	0.0154039	1.37491	-0.0863709	0.718561	0.871011	1.83126	1.05424	0.424446	1.33978	-0.100367	0.657356	0.344357	0.744384	-0.344775	0.867272	-1.53007	0.284094	-0.0983805	0.163452	1.70508	-1.26321	0.390346	-1.58583	-0.0539498	0.421555
7.88	-1.31241	-1.00903	1.02107	-1.37633	-1.06334	0.924677	0.488503	-0.0571495	0.456157	0.069572	0.20483	0.830832	-1.38883	0.00771972	1.55116	1.73716	-1.96057	0.872458	-1.8321	-0.987458	-1.3866	-0.731386	-0.452508	-0.540422	1.50839	-0.793331	-0.428547	0.632884	1.54933	0.16824	1.61666	-0.794312	0.684475	-0.178593	-0.112466	1.41291	0.379116	-0.291035	0.348235	-0.265497	0.316099	-0.315382	-0.109561	-0.291132	-0.970555	0.236252	-0.0468045	0.404919	-0.329309
7.88	-1.52356	-1.40661	1.09304	-1.40095	0.0980244	-0.408836	1.94712	-0.87141	0.0574179	-0.410647	-0.690814	1.49744	0.460917	0.959667	0.768573	-0.641934	-0.721221	0.962426	-1.70877	-0.215381	0.456565	-0.225985	0.187295	0.00833817	0.716952	0.778017	0.0467699	1.37708	0.505702	0.965458	0.695417	1.45988	1.5258	1.40894	-0.387793	-0.536766	-0.180593	-1.16326	-0.291757	-0.815327	-0.67284	-0.878385	0.559842	-0.290169	0.89867	-0.0061018	0.919999	1.34317	0.264138
7.49	0.976352	1.17089	-1.38116	0.538314	1.1689	-0.4723	-0.930166	-0.918618	0.0309828	-0.776664	-0.352444	-0.763345	0.871252	-0.967113	-0.123353	-0.580972	1.34867	0.268797	0.598763	-1.39753	0.870655	-0.325708	1.38671	1.69232	0.0760993	-0.69597	-1.15115	-0.11529	0.63397	-0.680991	1.09412	0.25878	0.582686	-0.815718	-1.20996	-0.467818	-2.21721	-0.36994	-1.60893	-0.18263	-0.623823	-0.188159	-0.831863	0.876043	2.25146	-0.500849	1.10914	-0.29452	-0.816184
7.5	0.0891086	-0.939126	0.791017	-0.371782	-0.418472	0.616213	0.348582	-0.0950525	-0.163243	-0.276051	-1.54651	0.527389	-0.249987	-1.50982	-0.312064	-0.432939	-0.973419	-0.155775	1.10306	0.0783246	-0.250401	-0.126763	-0.603974	-0.853939	-0.325385	0.714046	0.710803	-1.03341	-0.298388	-0.834688	-0.0916903	0.669424	-0.685104	-0.39452	0.0507879	0.200532	-0.0611091	-0.0477779	0.019474	0.641485	0.199081	0.356048	-0.388105	-1.52667	-0.269635	0.496237	0.156367	0.22653	0.0102644
7.33	-0.0436006	0.576216	0.261792	0.14642	0.582446	-0.724588	0.834011	0.254043	0.922064	0.289095	-0.451435	1.1974	-0.219225	1.08192	0.356227	-0.159262	0.991328	0.237025	-0.386368	1.07784	-0.22065	-0.55146	0.197159	0.220974	0.312906	0.476014	-0.09262	-1.19503	1.08291	0.640567	1.09357	-0.790651	0.606505	0.13676	-0.197323	-0.690287	0.0602397	0.0212582	-0.143043	0.333068	-0.718982	0.122543	-0.526808	0.195654	0.360883	-0.294275	0.554464	-0.197842	-0.541535
7.33	-0.973749	-1.39589	1.06493	0.154308	0.126859	-0.107063	-0.0213481	0.623107	0.318945	0.46545	-1.15299	2.13492	-0.503271	0.975086	-0.194191	0.780606	-0.350855	0.19422	-1.66792	1.62516	-0.503589	0.201374	-0.0898057	-0.321959	-0.331191	0.766855	0.557376	-0.795517	-1.11597	0.103824	-0.26788	-1.77095	-1.70373	-0.335041	0.182114	-0.186112	0.285114	-0.0335149	0.146672	-0.665269	0.818067	0.185427	0.499127	-1.81131	-0.589423	1.38449	-0.0825531	0.128017	1.37721
7.32	1.11354	0.935559	-1.60811	0.423484	1.50072	-1.09955	-0.803137	-0.420076	-0.827987	-0.475887	0.268097	-0.753446	-0.186046	0.237278	0.177627	-0.050744	1.82894	0.942622	0.806342	-1.13998	-0.186373	0.532525	1.31847	1.75793	0.158222	-0.427389	-0.851004	-0.478927	0.900059	1.30557	1.04083	1.08806	-1.1832	-0.327302	-2.12779	-1.13292	-0.859844	-0.403061	-0.997	-0.291833	-0.740229	0.810363	-1.59714	0.951049	0.522809	-0.187823	0.482667	-0.490633	-1.2025
7.16	0.64385	0.0115458	0.0345356	0.258815	0.368136	-1.27958	1.43378	1.24803	1.09406	1.03121	1.43879	-1.39657	1.21869	-0.569243	-1.09149	-0.39574	0.467423	-1.47969	0.804072	0.225632	1.21897	-1.09483	-0.149983	-0.419747	-1.03089	0.85384	0.819888	0.514582	-0.0401127	-0.622218	-0.869806	0.434405	-1.54646	-1.30825	-0.208087	-1.50958	-0.820394	-0.786901	-0.471084	-0.520022	-1.58545	-0.0644859	0.52385	1.36917	1.15435	0.38407	0.592425	0.0809057	-0.0158707
7.16	0.684907	0.87764	-0.536579	0.697737	1.54971	-1.1599	-0.737303	-0.943701	-1.75181	-1.14819	-0.0125054	-0.255718	2.26171	-1.31385	-1.5165	-0.277837	-0.300599	-0.296009	0.377533	-1.19645	2.26829	0.306071	0.292011	1.58244	-1.4981	-1.09761	-1.11954	-0.164536	-0.624457	-0.396471	0.348559	-0.495645	0.124436	-1.0397	-0.0335929	-0.702293	-0.1338	0.775603	-0.0823348	0.603059	0.184485	1.00541	0.456272	0.431296	-0.0111868	-0.883897	0.470691	-0.941501	-0.404267
7.06	0.850868	1.34095	-1.23498	0.220453	-0.766987	0.044072	-1.03537	1.64173	1.82536	1.66253	1.33247	0.0479606	-0.0989372	1.56849	-0.196205	0.715744	0.96639	-0.433677	1.02953	-0.795977	-0.0996124	-0.376301	0.88452	-1.00899	-0.0575475	0.1634	2.13401	-1.25907	-0.95671	-1.06728	-0.891116	-1.59699	-1.09203	0.356877	-1.24862	-0.666657	-1.05446	1.68253	-1.79094	-1.55577	0.249438	1.06541	-1.3327	0.34773	-0.989311	-0.544275	-0.879368	-0.939545	-0.0269218
7.06	1.12203	0.895594	-1.64742	1.11295	-0.440115	0.405731	-0.122325	0.677272	0.329506	0.539555	1.74069	-0.670596	-0.746083	-0.825113	-2.38726	-2.68352	0.381339	-1.93518	0.619634	1.91379	-0.744168	-1.12942	-2.27748	-2.01083	-2.42561	1.22488	1.50755	0.601138	1.54917	1.46743	-0.537835	1.79099	0.127513	1.81445	1.17932	1.62036	1.45298	0.789198	1.62451	1.90514	1.06148	-0.231224	1.63116	-0.416195	0.0309997	-1.01147	0.515637	-1.04965	-0.936778
7.06	0.324137	0.989287	-0.240382	0.66618	0.520026	-0.26636	-1.06551	1.03404	0.460564	0.989703	1.33852	-1.02918	0.688117	-0.324446	0.114344	-0.176754	0.985024	-0.853679	0.0636056	0.662708	0.686631	-0.602923	-0.162143	-0.187433	0.253948	0.541315	0.915247	-0.69375	-0.414388	-0.694509	-1.238	-0.866157	0.785267	-0.299557	0.0449407	-0.207575	0.270924	0.134954	-0.148234	1.98882	-0.107587	-0.619605	0.864434	-0.432608	0.938467	0.247463	0.576147	0.107307	-0.467032

## Sheet: stage CV
pH(T)	ATP	ADP	AMP	NAD	Glucose	Lactate	Pyruvate	Fumarate	Succinate	Malate	a-ketoglutaric acid	8-Oxo-2-dexyguanosine	Alanine	Aspartate	Betaine	Cystine	Glutamate	Methionine	Phospho-L-Arginine	Proline	Sarcosine	Serine	Threonine	Tyrosine	Valine	a-aminobutyric acid	a-Aminoadipic acid	Caproic acid	Caprylic acid	Capric acid	Undecylic acid	Lauric acid	Tridecylic acid	Myristic acid	Myristoleic acid	Pentadecylic acid	Ginkgoic acid	Palmitic acid	Palmitoleic acid	Elaidic acid	Margaric acid	Stearic acid	Linolelaidic acid	Arachidic acid	Eicosenoic acid	Eicosapentaenoic acid	Erucic acid	Docosahexaenoic acid	a-Glycerophosphate
8	-1.90823	-0.826336	0.98022	-1.71291	0.577141	0.0799484	-0.239252	-1.29768	0.380418	-1.14603	-1.2232	0.419684	2.16746	0.224449	-0.484	-0.579686	-0.296621	0.37387	-1.79546	-0.581751	2.17157	0.416839	0.340837	1.22591	-0.52898	0.670973	-0.392262	-0.0586119	-0.252005	-0.244953	0.0186896	-0.833965	0.53392	-0.306369	-0.501107	-0.692761	-0.00393183	-0.74424	-0.557824	-1.26686	-0.140899	-0.657213	-0.963562	0.0836018	-0.924153	1.33025	-1.04569	1.00869	0.676719
8.01	-0.509803	-0.0697178	0.833103	-0.747943	1.03176	-0.387847	-1.154	-1.35107	-1.78905	-1.36583	-1.23938	2.22486	0.0362914	0.0788612	0.415739	0.755798	0.544818	1.10208	-0.173031	-0.605933	0.0358552	1.74643	1.25678	1.67364	0.512433	-0.00654905	-0.964133	-0.645285	-0.48235	-0.619114	-0.490205	-0.586085	-0.918977	-0.0263882	0.589852	-0.110718	0.440732	-0.131369	0.821042	-0.347924	0.168462	-0.0621894	0.114012	-1.5441	-0.391782	0.409708	-0.901949	0.828027	0.982021
7.81	0.0364812	0.781756	0.455155	0.799875	0.0712878	-0.437081	1.2058	0.084047	-0.278326	0.0756388	1.15288	0.109713	0.347725	1.48113	0.308496	0.174021	2.36466	-0.669318	0.479888	-0.494239	0.34585	0.320207	-0.262995	0.28318	0.227491	1.79517	0.496726	0.714812	-1.16869	0.536116	1.83968	-0.012795	0.0742614	-0.205152	-0.843725	-0.209342	-0.396638	-0.133787	-0.664897	1.04095	-1.30917	0.246867	1.89407	0.824999	1.23641	-0.149102	0.805172	-0.640451	0.0959746
7.88	-0.587416	-0.580326	0.911317	0.154702	0.949857	-0.421635	-1.06665	-1.21531	0.336733	-0.921636	-1.54099	-0.365191	1.30711	0.0730462	0.32325	0.767071	0.192025	1.47199	-1.01047	-0.917407	1.30803	0.900398	1.04343	-1.6742	0.452668	-0.707651	-0.909232	-1.22882	-0.904129	-0.387211	-1.36065	-1.49323	-0.743482	-1.701	-1.73058	-2.35432	-1.95933	-1.8218	-2.452	-2.48678	-2.35856	-1.49263	-1.35716	-0.681705	0.429328	1.33194	0.392248	2.5671	0.658053
7.88	-0.540838	-0.388477	0.880515	0.168012	-1.535	1.10109	0.430045	0.569314	1.91077	1.04572	0.50075	-1.04632	-1.07047	1.28291	1.24689	1.26273	0.81802	0.488595	-0.551584	1.10835	-1.07057	0.208923	0.685566	0.359973	1.30375	-0.67409	1.30717	0.197555	-0.887336	0.239269	-0.618282	0.552232	-0.515153	0.0791549	-0.180183	0.414995	0.0664058	-0.0961931	-0.23394	0.163146	-0.160186	-0.0567724	-0.805545	0.57295	1.07557	-0.277785	1.32984	-0.511567	1.19332
7.86	-0.58889	-0.0269073	0.807508	0.574703	-0.549652	0.953576	-0.449444	0.720594	0.0876379	0.925583	-1.09258	0.651191	0.448948	-0.00447032	-0.100863	-0.176347	-0.996148	-0.482871	-1.16053	1.60843	0.448393	-0.0832558	-0.0703326	0.172471	-0.217338	0.891631	0.54115	0.603304	0.585568	1.42806	0.355528	-0.00714892	0.300898	0.310242	-0.377214	-1.12741	-0.252987	-0.11898	-0.515174	-0.969029	-0.795051	-0.272621	-1.21221	-1.18835	-0.599542	1.16897	-0.491988	0.415939	1.53744
7.86	-0.486153	-0.544703	0.907995	-0.366658	0.950337	-0.619037	-0.805437	-1.13899	1.01876	-1.05657	-1.16908	-0.574323	1.34175	-2.19918	0.112743	0.99427	0.344502	1.06205	-0.257745	-0.789484	1.3427	1.02953	1.60286	-1.56449	0.159472	-0.60555	-1.56421	-2.15461	0.298842	-1.91825	-1.4301	-1.38845	-1.13636	-0.429143	-0.222501	0.369873	0.256334	-0.376016	0.311399	0.0285539	0.557404	-0.528746	0.822178	0.231515	0.0921566	0.298526	-0.0254711	0.742276	-0.404077
7.36	-0.994739	-0.74329	0.955807	-0.549761	1.22437	-1.36701	-1.21965	-1.18691	-1.66299	-1.3249	-1.10085	2.07936	0.414144	0.0495755	0.315575	1.49556	0.941152	2.16839	-0.969767	-0.501511	0.413965	1.12011	2.27436	-1.22576	0.35795	1.06105	-2.06652	-1.28534	0.0878762	-1.94809	-0.956888	-0.83519	-1.2007	-1.13442	-0.607686	-0.667776	-0.553368	-0.761923	-0.751118	0.203433	-0.655054	-0.908054	-0.212982	-0.194553	1.07334	0.376624	0.766087	0.966379	0.207422
7.49	1.19764	-1.12457	-1.44882	-1.14971	0.742109	-0.818933	-1.13092	0.51016	1.39225	0.492698	0.927085	0.0730977	-0.74228	0.26375	-0.360659	0.213166	0.17866	0.444993	1.10737	-1.60775	-0.741576	-0.255806	0.474026	0.683356	-0.217316	-0.391853	-0.329434	0.819066	-0.305811	0.404479	1.99259	0.787732	2.65312	-1.24438	-0.0890914	-0.585604	-0.307891	-1.21148	-0.627585	0.196314	-0.601329	-1.09468	-0.665707	0.00574698	0.503102	1.64565	0.0712767	0.757827	-0.107424
7.49	0.306651	1.27299	0.0577808	1.04127	-0.0711039	0.78684	0.450683	-0.230858	-1.10699	-0.396177	1.04779	-1.35116	0.0491178	1.73414	0.131031	-0.0140513	1.42992	-0.951188	0.777847	-0.240181	0.0479975	0.369107	-0.701426	0.483682	0.159046	-0.834775	-0.169997	-0.132483	0.992462	0.550413	-0.927893	-0.911109	-0.829444	-0.386657	-1.0145	0.691936	-2.34557	0.943364	-0.339326	0.262853	0.0342218	0.559006	0.351958	0.958501	1.5552	-1.26854	1.16889	-1.26808	-0.0891462
7.3	1.05034	1.09483	-1.25172	0.814736	-0.763796	0.306647	1.43054	1.76963	0.602829	1.11986	0.650578	-0.587015	0.0866901	0.186118	-1.05443	-1.01641	0.253916	-1.15448	0.863048	1.45276	0.0878469	-0.113833	-0.905116	-0.454924	-1.04367	0.494097	0.876122	1.05458	-0.195222	-1.0365	0.518618	0.784139	-0.230848	0.832948	0.254717	0.331079	0.530668	1.1569	0.33736	-0.221553	1.26469	0.486416	0.488855	-1.09808	-0.364862	0.149176	-1.16381	-0.540912	0.590434
7.26	0.263471	1.37692	0.00780047	1.06073	-1.57871	1.50062	-0.170551	0.799715	0.571608	0.92686	0.25109	0.383891	1.35041	0.581155	0.385708	-0.617807	0.28227	-0.237119	-0.0575714	0.75042	1.34886	0.262651	-0.729145	-0.312125	0.352859	2.37865	0.868124	-1.1444	1.0861	-0.041792	-0.0768354	0.514	-0.647632	0.463635	0.578543	0.814195	0.783895	1.07511	0.938438	0.750527	0.938527	0.568913	0.0209669	0.393012	0.186148	-0.907567	-0.231194	-0.658207	-1.18241
7.32	1.16873	-0.643395	-1.37522	1.50176	0.801324	-0.822242	0.260867	-0.674338	-0.6365	-0.912374	-0.0169977	1.40442	-0.838303	-1.28168	-2.22507	-2.5291	-1.24203	-1.82708	1.24079	-1.20733	-0.836498	-2.27582	-1.58694	-0.220305	-2.29849	0.119324	0.488129	2.13346	1.05199	0.132359	1.10204	0.945822	1.0501	-0.238172	0.333882	1.40154	0.438073	0.130712	0.581704	0.721933	0.656579	0.723394	0.976539	1.25231	-0.446912	-0.933478	1.08135	-0.843721	-1.12487
7.15	0.623602	1.48386	-0.377809	-0.0054137	-0.359858	-0.666704	2.41014	-0.0910941	1.12177	0.426133	0.589053	-0.237583	-0.905737	0.350762	0.780761	0.659648	0.62085	-0.0931101	0.753156	1.28976	-0.905907	-0.685148	-0.580932	0.225041	0.897882	-1.46767	-0.599307	-0.285476	0.921517	1.55328	1.18667	0.350001	-0.159379	1.07258	-0.476732	-0.822237	-0.551569	-0.00590687	-0.352722	0.0747115	-0.123313	0.564148	-0.286408	1.55076	0.198873	-0.385919	-0.0844073	-0.226784	0.564018
7.16	1.19114	-1.0043	-1.43832	0.423531	1.05081	-1.26927	-0.676545	-0.180406	-0.90313	-0.341095	0.200338	-0.886392	-1.01952	-1.62157	-1.8583	-0.99018	-1.17974	-0.0303612	1.22412	-1.08672	-1.01822	-1.73086	0.187976	1.07866	-1.91814	-1.05677	0.563557	0.63472	-1.05574	0.985894	0.189211	0.640653	-0.00150142	0.949757	-0.284054	0.405724	-0.160309	2.08089	-0.352669	-0.533459	1.03977	2.32104	-1.78034	-1.17956	-1.33016	-1.20658	-0.840842	-1.3152	-1.34934
6.99	1.20631	-2.01978	-1.45075	-2.00432	1.19748	-1.59901	-0.834165	-0.831568	-0.609187	-1.19282	-0.577475	-0.227279	-1.33839	-1.66663	-1.57802	-0.316407	-1.08406	-0.780422	1.26452	-1.01716	-1.33688	-0.848068	0.0587523	-2.29698	-1.45621	-0.550744	-1.40808	-0.887886	-1.55853	-1.4143	-1.3548	-1.49398	-1.30287	-1.92704	-0.983901	-1.0599	-0.849102	-1.4698	-0.7024	0.229925	-1.57265	-1.12778	0.577438	2.0134	2.30657	-1.00334	2.3089	-0.83558	-0.911748
7	1.12713	0.426171	-1.33865	0.979347	-0.582123	0.217189	1.02147	1.76832	0.488916	1.2286	1.26765	-0.136667	-0.819975	-0.486093	-0.208481	-0.917531	-1.52598	-0.547144	1.14671	0.525932	-0.81989	-1.30029	-0.77539	-0.0206482	-0.252524	0.0714083	2.02745	0.735381	1.00442	0.0965645	-0.0838387	0.723145	0.256495	1.45873	0.421286	0.775909	0.831335	1.43603	0.437312	-0.936975	1.41605	1.96696	-0.933413	-1.11982	-1.12356	-1.2935	0.291869	-1.07326	0.617881
6.99	-0.714468	0.109046	0.800296	-0.425805	-1.48069	1.83037	-0.627511	0.0965524	-0.687378	0.359809	1.05267	-0.252544	-1.29336	-0.0270431	1.61671	0.922488	-1.49259	-0.448987	-1.57189	0.0549565	-1.2927	-0.722634	-1.38922	0.00904191	1.48396	-1.14754	0.460926	0.366808	1.70077	1.18027	0.844017	2.16055	1.00468	1.65766	2.91586	2.12518	2.17171	-0.460717	2.52432	2.70948	0.918944	-0.849671	2.05562	-0.986915	-0.648194	-0.270459	-0.262119	0.0612547	-2.46654
7	0.567866	1.78077	-0.612906	1.13754	-1.43377	1.52285	-0.0718397	1.1114	-0.989861	1.24113	1.03314	-1.5799	0.919104	0.0996916	0.681497	-0.724954	0.0149759	-1.32029	0.193129	0.501488	0.915557	0.0282601	-0.648486	0.19767	0.559892	0.943514	0.431455	1.03864	1.38384	-0.632215	0.342147	1.19481	1.48221	1.34079	1.86692	0.998418	1.45835	1.20389	1.55313	0.391114	1.19876	0.957635	0.234791	0.588837	-0.830678	-1.26777	-0.174142	-0.944336	-0.816151
